# Supplementary material for: Species-specific enhancement of enterohemorrhagic E. coli pathogenesis mediated by microbiome metabolites
Source: Microbiome. 2019 Mar 20;7:43. doi: 10.1186/s40168-019-0650-5 (PMC6425591; doi:10.1186/s40168-019-0650-5)
Supplement: Supplementary file 5 — Table S1. Transcriptomics analysis of long polar fimbriae genes.. (XLSX 8 kb) [file 40168_2019_650_MOESM5_ESM.xlsx]

## Sheet: Sheet1
Gene ID	Gene Name	Fold Change Hmm vs Mmm (log2)	adjusted p-value
Z4971	lpfA	0.302745	0.42564
Z4965	lpfE	0.471439	0.1291
Z4966	lpfD	-0.0111662	0.976059
Z4969	lpfB	-0.504313	0.0394444
